# Supplementary material for: Spatiotemporal Cluster Patterns of Hand, Foot, and Mouth Disease at the County Level in Mainland China, 2008-2012
Source: PLoS One. 2016 Jan 25;11(1):e0147532. doi: 10.1371/journal.pone.0147532 (PMC4726594; doi:10.1371/journal.pone.0147532)
Supplement: S1 Table — (XLSX) [file pone.0147532.s001.xlsx]

## Sheet: Table S1
Scan Timeframe	Center(latitude, longitude)	Radius (km)	Cluster Counties	Start Date	End_Date	Relative Risk	P_Value
2008	(38.96N,115.2E)	317.315	290	2015-05-01	2015-07-31	5.45233	<0.001
	(21.56N,110.9E)	494.264	225	2015-05-01	2015-06-30	6.55759	<0.001
	(29.44N,112.1E)	337.615	214	2015-05-01	2015-06-30	4.74732	<0.001
	(32.88N,115.7E)	50.8896	8	2015-04-01	2015-06-30	11.3439	<0.001
	(24.87N,102.8E)	77.6775	16	2015-05-01	2015-06-30	13.0728	<0.001
	(41.57N,127.8E)	746.932	310	2015-05-01	2015-08-31	2.22356	<0.001
	(34.24N,108.9E)	43.6432	12	2015-05-01	2015-06-30	7.94033	<0.001
	(36.39N,103.8E)	60.2025	8	2015-05-01	2015-10-31	5.02279	<0.001
	(27.44N,106.2E)	115.619	23	2015-05-01	2015-06-30	3.71944	<0.001
	(30.61N,104.0E)	25.4081	9	2015-05-01	2015-07-31	4.0465	<0.001
	(29.85N,106.5E)	49.9717	11	2015-05-01	2015-06-30	3.8976	<0.001
	(40.83N,86.85E)	133.462	3	2015-05-01	2015-06-30	11.2192	<0.001
2009	(40.76N,124.9E)	661.092	297	2015-06-01	2015-09-30	2.97836	<0.001
	(33.26N,119.9E)	297.438	198	2015-04-01	2015-07-31	2.52619	<0.001
	(27.90N,121.1E)	160.549	30	2015-06-01	2015-11-30	4.2712	<0.001
	(23.10N,113.4E)	119.666	43	2015-04-01	2015-09-30	2.48884	<0.001
	(23.52N,108.6E)	138.524	31	2015-03-01	2015-05-31	4.34587	<0.001
	(30.92N,113.5E)	329.445	219	2015-04-01	2015-05-31	2.0571	<0.001
	(35.51N,106.7E)	331.075	157	2015-04-01	2015-06-30	1.99546	<0.001
	(26.73N,106.6E)	25.7032	7	2015-04-01	2015-09-30	3.85477	<0.001
	(23.74N,102.4E)	81.1069	10	2015-05-01	2015-09-30	3.38826	<0.001
	(29.53N,106.6E)	31.958	8	2015-04-01	2015-06-30	2.87331	<0.001
	(39.03N,94.40E)	150.516	4	2015-05-01	2015-07-31	12.2609	<0.001
	(29.60N,103.7E)	0	1	2015-11-01	2015-12-31	8.27981	<0.001
	(24.85N,97.91E)	0	1	2015-05-01	2015-07-31	9.28285	<0.001
	(30.42N,103.8E)	45.633	15	2015-11-01	2015-12-31	2.22399	<0.001
	(28.40N,106.8E)	0	1	2015-04-01	2015-07-31	4.23443	<0.001
	(34.34N,89.04E)	0	1	2015-09-01	2015-09-30	153.577	<0.001
	(26.88N,100.3E)	0	1	2015-04-01	2015-06-30	8.703	<0.001
	(30.90N,105.3E)	0	1	2015-04-01	2015-04-30	4.79907	<0.001
	(22.70N,99.51E)	0	1	2015-04-01	2015-05-31	9.63494	<0.001
	(31.60N,106.0E)	0	1	2015-04-01	2015-04-30	3.76709	<0.001
	(25.74N,100.2E)	0	1	2015-04-01	2015-06-30	2.54678	<0.001
	(31.43N,104.1E)	0	1	2015-11-01	2015-12-31	2.92429	<0.001
	(31.41N,104.6E)	19.199	4	2015-04-01	2015-06-30	1.97409	<0.001
	(26.66N,104.8E)	0	1	2015-04-01	2015-06-30	2.40074	<0.001
	(26.64N,101.2E)	0	1	2015-09-01	2015-10-31	3.79444	<0.001
	(26.62N,101.7E)	22.9814	3	2015-04-01	2015-07-31	1.71451	<0.001
	(29.66N,91.15E)	0	1	2015-11-01	2015-12-31	2.55037	<0.001
2010	(38.56N,116.8E)	303.425	268	2015-05-01	2015-07-31	3.86552	<0.001
	(30.01N,120.6E)	291.311	203	2015-04-01	2015-07-31	3.10426	<0.001
	(30.29N,113.3E)	339.732	225	2015-04-01	2015-06-30	2.75285	<0.001
	(34.46N,109.2E)	76.9782	23	2015-04-01	2015-07-31	5.23039	<0.001
	(26.93N,106.5E)	48.2941	10	2015-04-01	2015-07-31	8.61272	<0.001
	(25.36N,102.5E)	129.957	26	2015-05-01	2015-07-31	4.66293	<0.001
	(30.83N,104.1E)	43.2719	14	2015-04-01	2015-05-31	5.04059	<0.001
	(29.61N,106.7E)	39.2916	9	2015-04-01	2015-06-30	3.82721	<0.001
	(35.54N,92.70E)	1050.92	221	2015-06-01	2015-06-30	1.59918	<0.001
	(33.98N,80.71E)	221.915	2	2015-11-01	2015-12-31	17.5447	<0.001
2011	(39.35N,118.9E)	308.733	189	2015-05-01	2015-08-31	2.89949	<0.001
	(29.01N,121.4E)	426.101	245	2015-05-01	2015-07-31	2.78678	<0.001
	(28.29N,112.8E)	127.459	43	2015-05-01	2015-07-31	4.41184	<0.001
	(24.35N,102.7E)	110.194	23	2015-04-01	2015-06-30	4.96079	<0.001
	(33.26N,117.3E)	161.832	66	2015-05-01	2015-06-30	2.77352	<0.001
	(31.67N,112.3E)	90.4337	10	2015-04-01	2015-06-30	5.31861	<0.001
	(37.84N,109.4E)	406.616	251	2015-06-01	2015-07-31	2.20507	<0.001
	(26.73N,106.6E)	25.7032	7	2015-04-01	2015-08-31	5.47555	<0.001
	(30.45N,104.0E)	52.5774	16	2015-05-01	2015-07-31	2.68398	<0.001
	(49.31N,121.5E)	216.1	8	2015-06-01	2015-08-31	4.60008	<0.001
	(29.53N,106.6E)	31.958	8	2015-04-01	2015-06-30	3.1534	<0.001
	(34.89N,113.6E)	13.6626	3	2015-03-01	2015-06-30	5.44112	<0.001
	(35.10N,115.6E)	50.4437	6	2015-03-01	2015-05-31	2.56424	<0.001
	(27.86N,106.9E)	20.7366	2	2015-11-01	2015-12-31	7.37534	<0.001
	(31.41N,104.6E)	18.9643	3	2015-04-01	2015-06-30	4.35732	<0.001
	(35.29N,113.3E)	19.1797	5	2015-04-01	2015-06-30	3.68397	<0.001
	(43.63N,81.10E)	44.6962	2	2015-05-01	2015-06-30	4.08344	<0.001
	(30.70N,108.4E)	56.7424	2	2015-05-01	2015-06-30	2.25386	<0.001
	(29.41N,103.8E)	22.0641	2	2015-11-01	2015-12-31	3.23993	<0.001
	(29.32N,104.6E)	0	1	2015-11-01	2015-12-31	4.45394	<0.001
	(32.02N,80.30E)	0	1	2015-09-01	2015-10-31	11.3071	<0.001
	(30.14N,105.8E)	42.1458	2	2015-04-01	2015-04-30	1.48092	<0.001
2012	(27.90N,121.1E)	444.438	228	2015-04-01	2015-06-30	3.50535	<0.001
	(29.46N,111.8E)	352.414	281	2015-04-01	2015-06-30	2.99307	<0.001
	(38.52N,115.6E)	294.771	235	2015-05-01	2015-07-31	2.58307	<0.001
	(32.62N,117.1E)	182.067	85	2015-04-01	2015-06-30	2.57862	<0.001
	(34.34N,108.9E)	39.731	11	2015-05-01	2015-07-31	5.00648	<0.001
	(27.62N,106.8E)	120.82	5	2015-05-01	2015-06-30	4.33873	<0.001
	(41.24N,125.9E)	595.083	143	2015-06-01	2015-07-31	1.86831	<0.001
	(34.81N,113.7E)	17.0861	25	2015-04-01	2015-07-31	5.74256	<0.001
	(30.68N,103.9E)	31.4321	13	2015-04-01	2015-07-31	2.82971	<0.001
	(29.61N,106.7E)	39.2916	228	2015-10-01	2015-12-31	3.07224	<0.001
	(26.99N,98.86E)	519.166	58	2015-06-01	2015-06-30	1.93627	<0.001
	(38.00N,91.64E)	749.336	9	2015-06-01	2015-07-31	1.99486	<0.001
